# Supplementary material for: How flies are flirting on the fly
Source: BMC Biol. 2017 Feb 14;15:2. doi: 10.1186/s12915-016-0342-6 (PMC5307768; doi:10.1186/s12915-016-0342-6)
Supplement: Additional file 1: Data S1. — Raw data of all experiments and statistical analyses. (XLSX 116 kb) [file 12915_2016_342_MOESM1_ESM.xlsx]

## Sheet: Exp.1 Analysis
Experiment 1. Lucilia sericata response to immobile versus mobile wing
Part 1: Wings Glued Down
Summary/ data analysis			Treatment	control		t-Test: Paired Two Sample for Means					Wings glued	Wings free
										Landings	206	341
			Wings glued	Wings free			Wings glued	Wings free		Total # mating attempts	0	0
			21	30		Mean	20.6	34.1		First Choice	9	1
			7	43		Variance	143.378	141.211		Total time spent attempting to mate (or mating)	0.0423032	0.0162269
			36	55		Observations	10	10
			21	35		SE	3.78653	3.75781
			18	31		Pearson Correlation	0.673428
			14	21		Hypothesized Mean Difference	0
			31	32		df	9
			41	49		t Stat	-4.42815
			9	28		P(T<=t) one-tail	0.00082579
			8	17		t Critical one-tail	1.83311
						P(T<=t) two-tail	0.00165158	Significant difference
						t Critical two-tail	2.26216

## Sheet: Exp. 1 Data
Experiment 1. Lucilia sericata response to immobile versus mobile wing
Raw data
				Wings Free			Wings glued
	Landings			Copulation attempts control			Copulation Attempts treatment				Total copulation attempts					Proportions
Date	Wings glued (Treatment)	Wings free (Control)	Total	Time Start	Duration (s)		Time Start	Duration (s)			control	treatment				Time	Landings	Copulations
1	21	30	51	10:45:00	291		0				1	0
2	0	6	6				0		not included/noland/no copulation		0	0
3	7	43	50	02:18:00	298		0				6	0
				10:36:00	48
				00:17:10	68
				20:43:00	75
				22:42:00	98
				1 day, 1:15:00	894
4	36	55	91	10:50:00	99		0				3	0
				1 day, 14:21:00	38
				1 day, 15:00:00	60
5	21	35	56	13:05:00	33		0				3	0
				1 day, 1:14:00	543
				1 day, 13:05:00	180
6	18	31	49	04:23:00	165		0				8	0
				05:49:00	30
				08:00:00	40
				12:48:00	65
				15:23:00	82
				0:26:13	69
				00:37:00	40
				0:38:07	50
2015-09-28	14	21	35	17:24:00	59		0				5	0	273	0			0.6	1
				24.18	51
				29.03	49
				32.33	39
				33.43	75
2015-09-28	31	32	63	21.14	43		23.24	58	* backwards		1	3	43	480			0.507937	0.25
							28.1	149	* backwards
							35.27	273	*backwards
2015-09-28	41	49	90	6.53	94		24.5	36	*backwards		8	2	430	79			0.544444	0.8
				10.01	31		36.2	43	*backwards
				14.03	67
				16.2	29
				19.26	53
				22.4	59
				29.54	42
				34.45	55
2015-09-28	9	28	37	6.44	29		0				4	0	317	0			0.756757	1
				20.13	116
				22.34	46
				27.54	126
2015-10-06	8	17	25	15.48	137		0				5	0	0	0			0.68	1
				29.24	36
				32.46	61
				33.42	34
				37.03	54

## Sheet: Exp. 2 Analysis
Experiment 2. Lucilia sericata response to constant light vs 190 Hz lightflash directed on female fly
Test #	Fly Batch Date	Date Tested	Age of Flies	1st landing	Flash Landing #s	Flash Cop	Flash Cop Duration	Cont Landing #s	Cont Cops/Length	Flash Dives	Cont Dives		t-Test: Paired Two Sample for Means
1A: R Flash Female	2015-05-26	2015-06-01	7	Flash @ 0:30s	27	6	1:10 2:10 1:25 1:10 :32s 1:40	0	0	11	0
2A: L Flash Female	2015-05-26	2015-06-01	7	Flash @ 2:50	16	0	0	0	0	8	0			Flash Landing #s	Cont Landing #s
3A: R Flash Female	2015-05-26	2015-06-01	7	Flash @ 15:0	46	2	0:35 0:33	2	0	14	0		Mean	27.8	0.9
4A: L Flash Female	2015-05-26	2015-06-02	8	Flash @ 2:05	14	1	02:00:00	0	0	12	0		Variance	186.622	0.988889
5A: L Flash Female	2015-05-26	2015-06-03	9	Flash @ 5:00	16	0	0	0	0	12	1		Observations	10	10
6A: L Flash Female	2015-06-02	2015-06-07	5	Flash @ 4:00	19	0	0	1	0	13	0		Pearson Correlation	0.480927
7A: R Flash Female	2015-06-02	2015-06-07	5	Flash @ 1:15	29	4	:35 :30 1:00 1:30	3	0	8	0		Hypothesized Mean Difference	0
8A: L Flash Female	2015-06-02	2015-06-07	5	Flash @ 4:10	21	5	1:35 1:50 1:52 :37 :32	1	0	10	1		df	9
9A: R Flash Female	2015-06-02	2015-06-08	6	Flash @ 2:30	36	1	:52	1	0	13	0		t Stat	6.43872
10A: R Flash Female	2015-06-02	2015-06-08	6	Flash @ 0:40s	54	3	:52 :37 1:02	1	0	31	0		P(T<=t) one-tail	5.98557e-05
													t Critical one-tail	1.83311
													P(T<=t) two-tail	0.000119711	Significant difference
													t Critical two-tail	2.26216
													SE	4.31998	0.314466

## Sheet: Exp. 3 Analysis
Experiment 3. Lucilia sericata response to constant light vs 190 Hz lightflash directed on male fly
Test #	Fly Batch Date	Date Tested	Age of Flies	1st landing	Flash Landing #s	Flash Cop	Flash Cop Duration	Cont Landing #s	Cont Cops/Length	Flash Dives	Cont Dives		t-Test: Paired Two Sample for Means
1B: R Flash Male	2015-05-26	2015-06-01	7	Flash @ 2:00	19	0	0	1	0	11	0
2B: L Flash Male	2015-05-26	2015-06-01	7	Flash @ 1:20	10	0	0	3	0	6	0			Flash Landing #s	Cont Landing #s
3B: R Flash Male	2015-05-26	2015-06-01	7	Constant @ 7:30	6	0	0	1	0	6	0		Mean	18.1	0.8
4B: L Flash Male	2015-05-26	2015-06-02	8	Flash @ 4:30	30	0	0	1	0	20	1		Variance	88.7667	0.844444
5B: L Flash Male	2015-05-26	2015-06-03	9	Flash @ 3:40	8	0	0	1	0	8	0		Observations	10	10
6B: L Flash Male	2015-06-02	2015-06-07	5	Flash @ 1:30	16	0	0	0	0	10	0		Pearson Correlation	-0.446608
7B: R Flash Male	2015-06-02	2015-06-07	5	Flash @ 4:00	17	0	0	1	0	13	0		Hypothesized Mean Difference	0
8B: L Flash Male	2015-06-02	2015-06-07	5	Flash @ 1:10	36	1!	:15s on head	0	0	24	0		df	9
9B: R Flash Male	2015-06-02	2015-06-08	6	Flash @ 4:40	17	1	:33s on head	0	0	12	0		t Stat	5.54486
10B: R Flash Male	2015-06-02	2015-06-08	6	Flash @ 4:30	22	0	0	0	0	22	0		P(T<=t) one-tail	0.000179398
													t Critical one-tail	1.83311
													P(T<=t) two-tail	0.000358796	Significant difference
													t Critical two-tail	2.26216
													SE	2.97937	0.290593

## Sheet: Exps. 2 and 3 Data
Experiments 2 and 3 data
Lucilia sericata response to constant light vs 190 Hz lightflash directed on male or female fly
pulsed light (190 Hz) versus constant
Test #	Fly Batch Date	Date Tested	Age of Flies	1st landing	Flash Landing #s	Flash Cop	Flash Cop Duration	Cont Landing #s	Cont Cops/Length	Flash Dives	Cont Dives
1A: R Flash Female	2015-05-26	2015-06-01	7	Flash @ 0:30s	27	6	1:10 2:10 1:25 1:10 :32s 1:40	0	0	11	0
1B: R Flash Male	2015-05-26	2015-06-01	7	Flash @ 2:00	19	0	0	1	0	11	0
2A: L Flash Female	2015-05-26	2015-06-01	7	Flash @ 2:50	16	0	0	0	0	8	0
2B: L Flash Male	2015-05-26	2015-06-01	7	Flash @ 1:20	10	0	0	3	0	6	0
3A: R Flash Female	2015-05-26	2015-06-01	7	Flash @ 15:0	46	2	0:35 0:33	2	0	14	0
3B: R Flash Male	2015-05-26	2015-06-01	7	Constant @ 7:30	6	0	0	1	0	6	0
4A: L Flash Female	2015-05-26	2015-06-02	8	Flash @ 2:05	14	1	02:00:00	0	0	12	0
4B: L Flash Male	2015-05-26	2015-06-02	8	Flash @ 4:30	30	0	0	1	0	20	1
5A: L Flash Female	2015-05-26	2015-06-03	9	Flash @ 5:00	16	0	0	0	0	12	1
5B: L Flash Male	2015-05-26	2015-06-03	9	Flash @ 3:40	8	0	0	1	0	8	0
6A: L Flash Female	2015-06-02	2015-06-07	5	Flash @ 4:00	19	0	0	1	0	13	0
6B: L Flash Male	2015-06-02	2015-06-07	5	Flash @ 1:30	16	0	0	0	0	10	0
7A: R Flash Female	2015-06-02	2015-06-07	5	Flash @ 1:15	29	4	:35 :30 1:00 1:30	3	0	8	0
7B: R Flash Male	2015-06-02	2015-06-07	5	Flash @ 4:00	17	0	0	1	0	13	0
8A: L Flash Female	2015-06-02	2015-06-07	5	Flash @ 4:10	21	5	1:35 1:50 1:52 :37 :32	1	0	10	1
8B: L Flash Male	2015-06-02	2015-06-07	5	Flash @ 1:10	36	1!	:15s on head	0	0	24	0
9A: R Flash Female	2015-06-02	2015-06-08	6	Flash @ 2:30	36	1	:52	1	0	13	0
9B: R Flash Male	2015-06-02	2015-06-08	6	Flash @ 4:40	17	1	:33s on head	0	0	12	0
10A: R Flash Female	2015-06-02	2015-06-08	6	Flash @ 0:40s	54	3	:52 :37 1:02	1	0	31	0
10B: R Flash Male	2015-06-02	2015-06-08	6	Flash @ 4:30	22	0	0	0	0	22	0

## Sheet: Exp. 4 Analysis
Experiment 4. Lucilia sericata wingbeat measured by high speed videography
																						averaged data:
															WB/SEC	AGE/SEX	cage					WB/SEC	AGE/SEX	cage
	One-way ANOVA k=4 independent treatments:									Old Female	Old Male	Young Female	Young Male		230.105	OF	c1	209.603				209.6	OF	c1
										209.6	275.2	186.72	223.57		234.327	OF	c1					247.94	OF	c2
	SUMMARY									247.94	273.8	176.28	190.42		187.806	OF	c1					236.64	OF	c3
	Groups	Count	Sum	Average	Variance					236.64	270	171.29	194.54		203.249	OF	c1					275.2	OM	c4
	Old Female	18	4231.4	235.078	119.475					242.81	257.49	195.82	222.57		192.525	OF	c1					273.8	OM	c5
	Old Male	9	2392.05	265.783	184.813					234.66	244.87	188.02	230.78		267.92	OF	c2	253.548				270	OM	c6
	Young Female	11	1965.97	178.725	89.8346					235.55	280.39	181.14	230.29		269.806	OF	c2					257.49	OM	c7
	Young Male	12	2543.99	211.999	209.348					242.7	247.16	182.63	200.43		311.484	OF	c2					244.87	OM	c8
										239.23	280.91	168.91	227.7		228.051	OF	c2					280.39	OM	c9
										256.37	262.228	166.6	212.06		229.416	OF	c2					247.16	OM	c10
	ANOVA									237.89		167.55	202.67		246.383	OF	c2					280.91	OM	c11
	Source of Variation	SS	df	MS	F	P-value	F crit			232.2		181.01	201.4		237.966	OF	c2					262.228	OM	c12
	Between Groups	42109.4	3	14036.5	96.2153	7.7195e-20	2.80684			229.68			207.56		240.959	OF	c3	236.643				242.81	OF	c14
	Within Groups	6710.77	46	145.886		Significant				223.67					238.707	OF	c3					234.66	OF	c15
						difference				226.82					240.204	OF	c3					235.55	OF	c16
	Total	48820.2	49							240.4					226.701	OF	c3					242.7	OF	c17
										227.75					248.782	OM	c4	275.203				239.23	OF	c18
	Tukey HSD Test:									245.91					256.271	OM	c4					256.37	OF	c19
	Qα=0.01,k=4,ν=46critical = 4.6554 Qα=0.05,k=4,ν=46critical = 3.7698									221.58					271.72	OM	c4					237.89	OF	c20
		treatments	Tukey HSD	Tukey HSD	Tukey HSD				Average	235.078	265.783	178.725	211.999		253.725	OM	c4					232.2	OF	c21
		pair	Q statistic	p-value	inferfence										257.997	OM	c4					229.68	OF	c22
		OF vs OM	8.8064	0.0010053	** p<0.01							SE	n		362.722	OM	c4					223.67	OF	c23
		OF vs YF	17.2409	0.0010053	** p<0.01					Young Female	179	2.86	11		293.582	OM	c5	273.804				226.82	OF	c24
		OF vs YM	7.2508	0.0010053	** p<0.01					Young Male	212	4.18	12		268.86	OM	c5					240.4	OF	c25
		OM vs YF	22.6789	0.0010053	** p<0.01					Old Female	235	2.58	18		254.568	OM	c5					227.75	OF	c26
		OM vs YM	14.2811	0.0010053	** p<0.01					Old Male	266	4.53	9		277.627	OM	c5					245.91	OF	c27
		YF vs YM	9.3335	0.0010053	** p<0.01										310.223	OM	c5					221.58	OF	c28
															237.966	OM	c5					223.57	YM	c30
															225.368	OM	c6	270.916				190.42	YM	c31
															277.627	OM	c6					194.54	YM	c32
															345.158	OM	c6					222.57	YM	c33
															236.497	OM	c6					230.78	YM	c34
															348.295	OM	c6					230.29	YM	c35
															176.555	OM	c6					200.43	YM	c36
															319.271	OM	c6					227.7	YM	c37
															256.271	OM	c6					212.06	YM	c38
															266.986	OM	c6					202.67	YM	c39
															257.131	OM	c6					201.4	YM	c40
															278.636	OM	c7	257.487				207.56	YM	c41
															263.316	OM	c7					186.72	YF	c42
															271.72	OM	c7					176.28	YF	c43
															353.111	OM	c7					171.29	YF	c44
															230.798	OM	c7					195.82	YF	c45
															261.519	OM	c7					188.02	YF	c46
															238.707	OM	c7					181.14	YF	c47
															178.613	OM	c7					182.63	YF	c48
															240.959	OM	c7					168.91	YF	c49
															250.408	OM	c8	244.87				166.6	YF	c50
															240.204	OM	c8					167.55	YF	c51
															260.629	OM	c8					181.01	YF	c52
															240.204	OM	c8
															232.903	OM	c8
															265.138	OM	c8
															364.881	OM	c9	280.394
															218.305	OM	c9
															257.997	OM	c9
															250.408	OM	c10	247.156
															266.986	OM	c10
															200.589	OM	c10
															282.749	OM	c10
															235.046	OM	c10
															273.661	OM	c11	280.909
															312.755	OM	c11
															255.417	OM	c11
															311.484	OM	c11
															251.23	OM	c11
															239.453	OM	c12	262.279
															276.625	OM	c12
															270.76	OM	c12
															240.959	OF	c13	242.805
															235.046	OF	c13
															244.808	OF	c13
															250.408	OF	c13
															237.966	OF	c14	245.809
															258.868	OF	c14
															266.059	OF	c14
															226.701	OF	c14
															239.453	OF	c14
															232.903	OF	c15	234.656
															240.959	OF	c15
															230.105	OF	c15
															241.719	OF	c16	235.552
															240.959	OF	c16
															230.798	OF	c16
															228.731	OF	c16
															251.23	OF	c17	242.697
															244.808	OF	c17
															243.254	OF	c17
															231.495	OF	c17
															237.229	OF	c18	239.226
															242.484	OF	c18
															237.966	OF	c18
															239.453	OF	c19	256.37
															232.903	OF	c19
															310.642	OF	c19
															242.484	OF	c19
															235.769	OF	c20	237.893
															241.719	OF	c20
															215.845	OF	c20
															226.701	OF	c20
															230.105	OF	c20
															218.929	OF	c20
															270.76	OF	c20
															263.316	OF	c20
															222.101	OF	c21	232.202
															252.056	OF	c21
															236.497	OF	c21
															230.798	OF	c21
															219.556	OF	c21
															213.44	OF	c22	229.682
															230.798	OF	c22
															244.808	OF	c22
															248.782	OF	c23	223.672
															224.05	OF	c23
															217.685	OF	c23
															244.808	OF	c23
															224.707	OF	c23
															215.845	OF	c23
															205.429	OF	c23
															218.305	OF	c23
															213.44	OF	c23
															241.719	OF	c24	226.824
															217.685	OF	c24
															243.254	OF	c24
															226.032	OF	c24
															205.429	OF	c24
															232.197	OF	c25	240.401
															235.046	OF	c25
															247.977	OF	c25
															246.383	OF	c25
															224.707	OF	c26	227.752
															230.798	OF	c26
															220.187	OF	c27	245.914
															258.868	OF	c27
															239.453	OF	c27
															230.105	OF	c27
															285.914	OF	c27
															240.959	OF	c27
															240.959	OF	c28	221.578
															224.05	OF	c28
															220.187	OF	c28
															201.115	OF	c28
															211.671	OF	c29	223.568
															234.327	OF	c29
															224.707	OF	c29
															203.249	YM	c30	203.249
															184.639	YM	c31	190.417
															228.051	YM	c31
															184.195	YM	c31
															164.785	YM	c31
															171.038	YM	c32	194.538
															203.79	YM	c32
															208.787	YM	c32
															227.374	YM	c33	222.568
															182.876	YM	c33
															212.847	YM	c33
															234.327	YM	c33
															255.417	YM	c33
															220.821	YM	c34	230.784
															222.747	YM	c34
															248.782	YM	c34
															222.101	YM	c35	230.288
															237.966	YM	c35
															230.798	YM	c35
															92.6542	YM	c36	200.433
															224.05	YM	c36
															224.707	YM	c36
															219.556	YM	c36
															239.453	YM	c36
															202.177	YM	c36
															222.747	YM	c37	227.696
															220.187	YM	c37
															242.484	YM	c37
															225.368	YM	c37
															217.068	YM	c38	212.061
															240.204	YM	c38
															230.105	YM	c38
															168.778	YM	c38
															224.707	YM	c38
															178.198	YM	c38
															225.368	YM	c38
															246.383	YM	c39	202.669
															193.497	YM	c39
															193.01	YM	c39
															177.784	YM	c39
															193.497	YM	c40	201.4
															205.981	YM	c40
															167.67	YM	c40
															224.05	YM	c40
															175.745	YM	c40
															222.747	YM	c40
															215.845	YM	c40
															211.088	YM	c40
															195.972	YM	c40
															171.421	YM	c41	207.556
															258.868	YM	c41
															209.932	YM	c41
															225.368	YM	c41
															172.191	YF	c41
															209.932	YF	c42	186.717
															178.613	YF	c42
															203.79	YF	c42
															143.762	YF	c42
															197.487	YF	c42
															196.474	YF	c43	176.284
															160.303	YF	c43
															167.67	YF	c43
															204.333	YF	c43
															152.639	YF	c43
															146.231	YF	c44	171.295
															176.149	YF	c44
															181.147	YF	c44
															165.14	YF	c44
															187.806	YF	c44
															201.115	YF	c45	195.817
															160.303	YF	c45
															226.032	YF	c45
															206.536	YF	c46	188.017
															189.198	YF	c46
															212.258	YF	c46
															176.963	YF	c46
															181.147	YF	c46
															161.998	YF	c46
															168.778	YF	c47	181.138
															193.497	YF	c47
															175.343	YF	c48	182.63
															170.278	YF	c48
															173.36	YF	c48
															171.421	YF	c48
															222.747	YF	c48
															176.149	YF	c49	168.912
															157.341	YF	c49
															173.753	YF	c49
															168.407	YF	c49
															140.855	YF	c50	166.596
															174.544	YF	c50
															167.67	YF	c50
															183.313	YF	c50
															154.798	YF	c51	167.553
															155.742	YF	c51
															159.304	YF	c51
															178.198	YF	c51
															176.555	YF	c51
															180.719	YF	c51
															177.784	YF	c52	181.01
															214.636	YF	c52
															174.148	YF	c52
															169.15	YF	c52
															177.373	YF	c52
															172.968	YF	c52
															172.968	YF	c52

## Sheet: Exp. 4 Data
Experiment 4. Lucilia sericata wingbeat measured by high speed videography
Raw wingbeat counts
	File Name		Replicate	Frame		Frame counts/ wingbeat cycle						Wingbeat (i.e. flash)	Total	avg		Wingbeats	Flight description	gender
		cage		Start	Stop	1	2	3	4	5	6	Count	Frames	fpb	fps	per sec
1	1.1 Female Aged 7	c1	1	7297	6964							5	333	66.6	15325	230.105	Slight incline away from camera	OF
2	1.2 Female Aged 7	c1	1	15900	15573							5	327	65.4	15325	234.327	Diagonal Flight	OF
3		c1	2	7643	7235							5	408	81.6	15325	187.806	(Possible Horizontal?) Flying away (OOF)	OF
4		c1	3	7216	6839							5	377	75.4	15325	203.249	Diagonal Flight	OF
5		c1	4	5123	4725							5	398	79.6	15325	192.525	(PH?) Slight descent	OF
6	2.1 Female Aged 7	c2	1	6704	6418							5	286	57.2	15325	267.92	diagonal flight/banking	OF
7		c2	2	7016	6732							5	284	56.8	15325	269.806	diagonal flight (bottom fly OOF)	OF
8		c2	3	6891	6645							5	246	49.2	15325	311.484	slight diagonal flight towards camera (left fly OOF)	OF
9	2.2	c2	1	21686	21350							5	336	67.2	15325	228.051	Very out of focus/slight diagonal flight	OF
10		c2	2	10095	9761							5	334	66.8	15325	229.416	(PH) slight diagonal	OF
11		c2	3	10043	9732							5	311	62.2	15325	246.383	stationary wing on R side of screen	OF
12	2.3	c2	1	6821	6499							5	322	64.4	15325	237.966	HORIZONTAL!	OF
13	3.1	c3	1	15711	15393							5	318	63.6	15325	240.959	Horizontal leading to steep incline	OF
14	3.2	c3	1	8199	7878							5	321	64.2	15325	238.707	Turning and incline	OF
15	3.3	c3	1	7138	6819							5	319	63.8	15325	240.204	Ascent and Turn	OF
16		c3	2	5771	5433							5	338	67.6	15325	226.701	Decline, followed by incline (fly not illuminated)	OF
17	4.2 Males Aged 7	c4	1	7290	6982							5	308	61.6	15325	248.782	incline flight, away from camera	OM
18		c4	2	6556	6257							5	299	59.8	15325	256.271	incline flight, away from camera (a little OOF)	OM
19	4.3	c4	1	20838	20556							5	282	56.4	15325	271.72	Upside down fly/falling	OM
20		c4	2	14414	14112							5	302	60.4	15325	253.725	(PH) Slow incline (a little OOF)	OM
21		c4	3	14593	14296							5	297	59.4	15325	257.997	Steep incline, feet look like getting ready to land	OM
22		c4	4	10033	9864							4	169	42.25	15325	362.722	Flies engtangled (Not for data perhaps)	OM
23	5.1	c5	1	11771	11510							5	261	52.2	15325	293.582	Incline and turn	OM
24	5.2	c5	1	25795	25510							5	285	57	15325	268.86	Incline	OM
25		c5	2	9144	8843							5	301	60.2	15325	254.568	shallow to steeper incline	OM
26	5.3	c5	1	12585	12309							5	276	55.2	15325	277.627	turn into a steep incline	OM
27		c5	2	7053	6806							5	247	49.4	15325	310.223	Extreme incline away from camera (From bottom of screen 1st OOF)	OM
28		c5	3	6573	6251							5	322	64.4	15325	237.966	Straightening out and inclining near backfrom (OOF)	OM
29	6.1	c6	1	26242	25902							5	340	68	15325	225.368	off the corner, ertical and inclining (a little OOF)	OM
30		c6	2	22560	22284							5	276	55.2	15325	277.627	Medium incline away from camera	OM
31		c6	3	13000	12778							5	222	44.4	15325	345.158	Slight incline flying away from camera	OM
32	6.2	c6	1	26240	25916							5	324	64.8	15325	236.497	Medium incline away from camera	OM
33		c6	2	24254	24034							5	220	44	15325	348.295	Descending into frame, looks to be landing (Black, tiny flases)	OM
34		c6	3	24724	24290							5	434	86.8	15325	176.555	Very ide of frame - incline flight (OOF)	OM
35		c6	4	21290	21050							5	240	48	15325	319.271	Backwards entering corner of frame	OM
36		c6	5	12826	12527							5	299	59.8	15325	256.271	Flat, followed by turn and steep incline (tip of wing broken)	OM
37		c6	6	9160	8873							5	287	57.4	15325	266.986	Medium incline away from camera	OM
38		c6	7	526	228							5	298	59.6	15325	257.131	Dark fly, minimal flash, descending diagonally into frame	OM
39	7.1	c7	1	23699	23424							5	275	55	15325	278.636	Steep incline and sharp curve out of frame	OM
40		c7	2	7622	7331							5	291	58.2	15325	263.316	Steep incline and curve out of frame, fly appears almost vertical	OM
41	7.2	c7	1	21559	21277							5	282	56.4	15325	271.72	Fly facing camera, slow descent	OM
42		c7	2	11478	11261							5	217	43.4	15325	353.111	Steep incline and slight curve (OOF)	OM
43		c7	3	6987	6655							5	332	66.4	15325	230.798	Slight up and down flight across screen from top L (OOF)	OM
44		c7	4	6783	6490							5	293	58.6	15325	261.519	Steep incline, fly almost vertical from bottom L	OM
45		c7	5	5234	4913							5	321	64.2	15325	238.707	Horizontal, then fly goes vertical and inclines (sample from Horizontal part)	OM
46		c7	6	1805	1376							5	429	85.8	15325	178.613	Diagonal slight incline away from camera	OM
47		c7	7	2848	2530							5	318	63.6	15325	240.959	Steeper incline, away from camera	OM
48	8.1	c8	1	24785	24479							5	306	61.2	15325	250.408	Arc though bottom portion of screen	OM
49		c8	2	10109	9790							5	319	63.8	15325	240.204	Diagonal incline, gentle curve	OM
50		c8	3	1698	1404							5	294	58.8	15325	260.629	Steep diagonal incline	OM
51		c8	4	2936	2617							5	319	63.8	15325	240.204	Steep incline and sharp curve	OM
52	8.2	c8	1	21752	21423							5	329	65.8	15325	232.903	Incline, away from camera	OM
53		c8	2	10414	10125							5	289	57.8	15325	265.138	Steep incline, fly almost vertical, followed by sharp incline curve	OM
54	9.2	c9	1	7948	7738							5	210	42	15325	364.881	Diagonal incline , body rotation (Counted wings, not flashes)	OM
55	9.3	c9	1	25148	24797							5	351	70.2	15325	218.305	Wingbeat only - body off frame, inclining	OM
56		c9	2	6954	6657							5	297	59.4	15325	257.997	Slight incline away from camera	OM
57	10.1	c10	1	9729	9423							5	306	61.2	15325	250.408	Steep Incline, curving off screen	OM
58		c10	2	9101	8814							5	287	57.4	15325	266.986	Incline, trough middle of screen (Very OOF)	OM
59		c10	3	6942	6560							5	382	76.4	15325	200.589	Slight incline, vertical fly across screen	OM
60		c10	4	806	535							5	271	54.2	15325	282.749	Turning over from ventral up, descending	OM
61		c10	5	2264	1938							5	326	65.2	15325	235.046	Diagonal incline	OM
62	11.1	c11	1	9358	9078							5	280	56	15325	273.661	Slight incline vertical though frame (looks steady)	OM
63	11.2	c11	1	16668	16472							4	196	49	15325	312.755	Falling though screen/diving (not good for count)	OM
64		c11	2	16489	16189							5	300	60	15325	255.417	slowly falling from top of frame, legs extended	OM
65		c11	3	10440	10194							5	246	49.2	15325	311.484	Steep incline, diagonal	OM
66		c11	4	6580	6275							5	305	61	15325	251.23	Steep incline, sharp curve diagonally	OM
67	12.1	c12	1	9195	8875							5	320	64	15325	239.453	Slight incline, vertical fly across screen	OM
68		c12	2	6932	6655							5	277	55.4	15325	276.625	Curve onto screen, followed by incline away from camera	OM
69	12.2	c12	1	15118	14835							5	283	56.6	15325	270.76	Slight incline horizontal across screen (quite steady)	OM
70	13.1 Females	c13	1	17839	17521							5	318	63.6	15325	240.959	moving away from camera, legs out as if going to land	OF
71	13.2	c13	1	13765	13439							5	326	65.2	15325	235.046	(PH) Very slight incline across screen	OF
72		c13	2	1501	1188							5	313	62.6	15325	244.808	Steady diagonal incline	OF
73	13.3	c13	1	11335	11029							5	306	61.2	15325	250.408	Steady diagonal incline	OF
74	14.1	c14	1	5385	5063							5	322	64.4	15325	237.966	Diagonal decline and slight curve	OF
75		c14	2	4010	3714							5	296	59.2	15325	258.868	Steep incline, slight curve	OF
76		c14	3	2027	1739							5	288	57.6	15325	266.059	Slight decline away from camera, legs extended looks like landing	OF
77	14.2	c14	1	14367	14029							5	338	67.6	15325	226.701	Rocket Fly: Straing vertical ascention	OF
78		c14	2	8845	8525							5	320	64	15325	239.453	HORIZONTAL (OOF)	OF
79	15.1	c15	1	17184	16855							5	329	65.8	15325	232.903	Diagonal flight, slight curve with body turning, facing camera	OF
80		c15	2	3749	3431							5	318	63.6	15325	240.959	Seady moderate diagonal incline	OF
81	15.2	c15	1	11304	10971							5	333	66.6	15325	230.105	Steady diagonal incline	OF
82	16.1	c16	1	11903	11586							5	317	63.4	15325	241.719	Curving flight, horzontal across screen	OF
83	16.2	c16	1	20202	19884							5	318	63.6	15325	240.959	Slight incline, horizontal across screen	OF
84		c16	2	6620	6288							5	332	66.4	15325	230.798	Steady diagonal incline	OF
85		c16	3	614	279							5	335	67	15325	228.731	Slightly curved horizontal flight	OF
86	17.1	c17	1	15456	15151							5	305	61	15325	251.23	Steep diagonal incline with slight curve	OF
87		c17	2	2338	2025							5	313	62.6	15325	244.808	Steep incline, slight curve away from camera	OF
88	17.2	c17	1	13262	12947							5	315	63	15325	243.254	Slight incline, horizontal across screen	OF
89		c17	2	6730	6399							5	331	66.2	15325	231.495	Steep diagonal incline, slight curve	OF
90	18.1	c18	1	12097	11774							5	323	64.6	15325	237.229	Slight incline, corner horizontal	OF
91	18.2	c18	1	23944	23628							5	316	63.2	15325	242.484	Falling though screen/diving (not good for count)	OF
92		c18	2	5051	4729							5	322	64.4	15325	237.966	Curving flight from top of screen	OF
93	19.1	c19	1	7049	6729							5	320	64	15325	239.453	Curving flight and body rotation horizontal across screen	OF
94	19.2	c19	1	6938	6609							5	329	65.8	15325	232.903	Steady diagonal incline	OF
95		c19	2	5893	5745							3	148	49.3333	15325	310.642	Steep diagonal decline (not good)	OF
96		c19		3647	3331							5	316	63.2	15325	242.484	Steep diagonal incline	OF
97	20.1	c20	1	26006	25681							5	325	65	15325	235.769	Diagonal declining flight (Very OOF)	OF
98		c20	2	8024	7707							5	317	63.4	15325	241.719	Curving body rotated	OF
99		c20	3	1399	1044							5	355	71	15325	215.845	Vertical descending flight from top of screen	OF
100	20.2	c20	1	20317	19979							5	338	67.6	15325	226.701	Appears horizontal - almost completely out of top frame (maybe not good)	OF
		c20	2	6323	5990							5	333	66.6	15325	230.105	Diagonal incline and curve	OF
	20.3	c20	1	24439	24089							5	350	70	15325	218.929	Moderate incline flight, body twisting (OOF)	OF
		c20	2	8763	8480							5	283	56.6	15325	270.76	Falling though screen/legs out like landing (not good for count)	OF
		c20	3	6741	6450							5	291	58.2	15325	263.316	Diagonal incline thorugh screen, body curve (Very OOF)	OF
	21.1	c21	1	27544	27199							5	345	69	15325	222.101	Slight diagonal fdecline (OOF)	OF
		c21	2	10900	10596							5	304	60.8	15325	252.056	Steep diagonal incline flight, slight curve	OF
		c21	3	1100	776							5	324	64.8	15325	236.497	Diagonal incline folloed by sharp curve	OF
	21.2	c21	1	8262	7930							5	332	66.4	15325	230.798	Dipping horizontal flight (OOF)	OF
		c21	2	6344	5995							5	349	69.8	15325	219.556	Falling through screen/legs extended/gaining control (not good)	OF
	22.1	c22	1	6222	5863							5	359	71.8	15325	213.44	Hirizontal descending flight, body slightly twisted	OF
	22.2	c22	1	8663	8331							5	332	66.4	15325	230.798	Diagonal descending (only corner bit - not good)	OF
		c22	2	9764	9451							5	313	62.6	15325	244.808	horizonal wing tip across bottom	OF
	23.1	c23	1	21037	20729							5	308	61.6	15325	248.782	Diagonal incline from horizontal	OF
	23.2	c23	1	28361	28019							5	342	68.4	15325	224.05	Very steep Incline flight, body almost vertical	OF
		c23	2	5926	5574							5	352	70.4	15325	217.685	Curved horizontal flight, legs extended	OF
		c23	3	2200	1887							5	313	62.6	15325	244.808	Horizontal Flight (OOF)	OF
		c23	4	2055	1714							5	341	68.2	15325	224.707	Diagonal incline light (OOF)	OF
		c23	5	957	602							5	355	71	15325	215.845	Very slight horizontal delcline	OF
	23.3	c23	1	17375	17002							5	373	74.6	15325	205.429	Diagonal decline and slight curve with broken wing	OF
		c23	2	15247	14896							5	351	70.2	15325	218.305	Diagonal incline	OF
		c23	3	9035	8676							5	359	71.8	15325	213.44	Diagonal decline though top R corner	OF
	24.1	c24	1	23512	23195							5	317	63.4	15325	241.719	Diagonal incline curved flight	OF
		c24	2	10388	10036							5	352	70.4	15325	217.685	Horizontal sharp U-Turn in middle of screen (recorded leading up to)	OF
		c24	3	8850	8535							5	315	63	15325	243.254	Vertical curved flight	OF
	24.2	c24	1	12066	11727							5	339	67.8	15325	226.032	Curving into verly slight descending flight (recorded horizontal)	OF
		c24	2	5598	5225							5	373	74.6	15325	205.429	Diagonal descending, legs extended and body almost veritical	OF
	25.1	c25	1	7050	6720							5	330	66	15325	232.197	Fairly steep diagonal incline flight	OF
		c25	2	2272	1946							5	326	65.2	15325	235.046	Diagonal incline (Very OOF)	OF
	25.2	c25	1	6290	5981							5	309	61.8	15325	247.977	Horizontal into U-Turn mid screen (recorded leading up to turn)	OF
	25.3	c25	1	8320	8009							5	311	62.2	15325	246.383	Steep incline and turn (OOF)	OF
	26.1	c26	1	18390	18049							5	341	68.2	15325	224.707	Diagonal descending (Very OOF)	OF
		c26	2	5957	5625							5	332	66.4	15325	230.798	Diagonal incline flight (OOF)	OF
	27.1	c27	1	12704	12356							5	348	69.6	15325	220.187	Steep diagonal incline followed by very sharp turn (recorded leading up)	OF
		c27	2	5689	5393							5	296	59.2	15325	258.868	Steep incline and curve out of frame, fly appears almost vertical (OOF)	OF
		c27	3	1459	1139							5	320	64	15325	239.453	Steep incline and curve out of frame, fly almost vertical	OF
	27.2	c27	1	20544	20211							5	333	66.6	15325	230.105	Curved diagonal incline trough bottom R corner	OF
		c27	2	10062	9794							5	268	53.6	15325	285.914	Curved incline flight away from camera (OOF)	OF
		c27	3	9459	9141							5	318	63.6	15325	240.959	Moderate incline flight away from camera	OF
	28.1	c28	1	11342	11024							5	318	63.6	15325	240.959	Steep diagonal incline	OF
	28.2	c28	1	16384	16042							5	342	68.4	15325	224.05	Diagonal descending towards camera	OF
	28.3	c28	1	14901	14553							5	348	69.6	15325	220.187	Diagonal incline (OOF)	OF
		c28	2	14357	13976							5	381	76.2	15325	201.115	Moderate diagonal incline with slight curve (recorded before curve)	OF
	29.1	c29	1	14771	14409							5	362	72.4	15325	211.671	Diagonal descending, slightly curved	OF
		c29	2	6157	5830							5	327	65.4	15325	234.327	Slight incline horizontal across screen (quite steady)	OF
	29.2	c29	1	10564	10223							5	341	68.2	15325	224.707	Slight incline horizontal across screen (quite steady)	OF
	30.2 Young Males	c30	1	10934	10557							5	377	75.4	15325	203.249	Steep `swooping` vertical incline	YM
	31.1	c31	1	24626	24211							5	415	83	15325	184.639	Diagonal incline flight (OOF)	YM
		c31	2	9175	8839							5	336	67.2	15325	228.051	Moderate then steep diaginal incline (recorded during moderate)	YM
	31.2	c31	1	8372	7956							5	416	83.2	15325	184.195	Steep vertical incline, legs extended	YM
	32.1	c31	1	14198	13733							5	465	93	15325	164.785	Straight flight icining away from camera	YM
		c32		1163	715							5	448	89.6	15325	171.038	Slight ody twist, diagonal incline flight	YM
	32.2	c32	1	11584	11208							5	376	75.2	15325	203.79	Steep vertical incline, slight curve	YM
		c32	2	8791	8424							5	367	73.4	15325	208.787	Descending vertical, legs extended (OOF)	YM
	33.1	c33	1	7423	7086							5	337	67.4	15325	227.374	Diagonal descending flight	YM
	33.2	c33	1	20101	19682							5	419	83.8	15325	182.876	Slight diagonal descent (Very OOF)	YM
		c33	2	12531	12171							5	360	72	15325	212.847	Vertical descending flight, slightly towards camers (OOF)	YM
		c33	3	9136	8809							5	327	65.4	15325	234.327	Steep diagonal/vertical incline	YM
		c33	4	5171	4871							5	300	60	15325	255.417	Diaconag descent (Very OOF)	YM
	34.1	c34	1	27163	26816							5	347	69.4	15325	220.821	Steep diagonal inclin, slight cure	YM
		c34	2	7028	6684							5	344	68.8	15325	222.747	Very steep Incline flight, body almost vertical	YM
	34.2	c34	1	6297	5989							5	308	61.6	15325	248.782	Slight diagonal descent	YM
	35.1	c35	1	21299	20954							5	345	69	15325	222.101	horizotal incline flight (Very OOF)	YM
		c35	2	2751	2429							5	322	64.4	15325	237.966	Slight diagonal incline	YM
	35.2	c35	1	9425	9093							5	332	66.4	15325	230.798	Gorizontal flight, fly almost vertical, legs extended (OOF)	YM
	36.1	c36	1	16990	16163							5	827	165.4	15325	92.6542	Vertical incline flight	YM
		c36	2	16528	16186							5	342	68.4	15325	224.05	vertical incline flight towards the camera (Very OOF)	YM
		c36	3	12576	12235							5	341	68.2	15325	224.707	Steep diagonal incline flight	YM
		c36	4	12670	12321							5	349	69.8	15325	219.556	Steep vertical flight (Very OOF - especially impressive)	YM
	36.2	c36	1	11126	10806							5	320	64	15325	239.453	Diagonal incline flight (OOF)	YM
		c36	2	5354	4975							5	379	75.8	15325	202.177	Slightly descending horizontal flight (OOF)	YM
	37.1	c37	1	28854	28510							5	344	68.8	15325	222.747	Vertical ascending flight	YM
		c37	2	12379	12031							5	348	69.6	15325	220.187	Vertical curved flight	YM
	37.2	c37	1	8086	7770							5	316	63.2	15325	242.484	Moderate incline, steep body turn (recorded during incline)	YM
		c37	2	6736	6396							5	340	68	15325	225.368	Short horzontal flight near top R	YM
	38.1	c38	1	25960	25607							5	353	70.6	15325	217.068	Diagonal incline flight (OOF)	YM
		c38	2	24899	24580							5	319	63.8	15325	240.204	Steep curved vertical incline (not too good)	YM
		c38	3	9356	9023							5	333	66.6	15325	230.105	Diagonal incline flight with slight curve	YM
	38.2	c38	1	28331	27877							5	454	90.8	15325	168.778	Vertical descending flight (Very OOF)	YM
		c38	2	9306	8965							5	341	68.2	15325	224.707	Curving and descending flight	YM
	38.3	c38	1	24455	24025							5	430	86	15325	178.198	steep diagonal incline flight	YM
		c38	2	9251	8911							5	340	68	15325	225.368	Diagonal incilne flight with curve at end (recorded during incline)	YM
	39.1	c39	1	15273	14962							5	311	62.2	15325	246.383	Moderate diagonal incline flight (OOF)	YM
		c39	2	13149	12753							5	396	79.2	15325	193.497	Curving incline flight from top L	YM
	39.2	c39	1	18608	18211							5	397	79.4	15325	193.01	Turn, then diagonal incline	YM
		c39	2	14660	14229							5	431	86.2	15325	177.784	Slight diagonal incline	YM
	40.1	c40	1	17438	17042							5	396	79.2	15325	193.497	Steep incline flight, fly vertical (OOF)	YM
		c40	2	14717	14345							5	372	74.4	15325	205.981	Slight diagonal incline	YM
		c40	3	14501	14044							5	457	91.4	15325	167.67	Slight curve vertical incline flight	YM
		c40	4	10461	10119							5	342	68.4	15325	224.05	Corner diagonal vertical flight (OOF)	YM
		c40	5	9657	9221							5	436	87.2	15325	175.745	Slight curve diagonal incline #1	YM
		c40	6	9075	8731							5	344	68.8	15325	222.747	Slight curve diagonal incline #2	YM
	40.2	c40	1	12509	12154							5	355	71	15325	215.845	Horizontal followed by steep curve (recorded horizontal) (not too good)	YM
	40.3	c40	1	16489	16126							5	363	72.6	15325	211.088	Vertical descending flight	YM
		c40	2	12331	11940							5	391	78.2	15325	195.972	Vertical flight away from camera (OOF)	YM
	41.1	c41	1	16283	15836							5	447	89.4	15325	171.421	Diagonal incline folloed by sharp curve (recorded diagonal)	YM
		c41	2	9251	8955							5	296	59.2	15325	258.868	Decligning flight, slight diagonal	YM
	41.2	c41	1	23172	22807							5	365	73	15325	209.932	Steep diagonal incine (OOF)	YM
		c41	2	10237	9897							5	340	68	15325	225.368	Horizontal flight	YM
	42.1 Young Female	c41	1	15615	15170							5	445	89	15325	172.191	Slight decline curved flight	YF
	42.2	c42	1	22447	22082							5	365	73	15325	209.932	Steep incline flight, fly vertical	YF
		c42	2	16900	16471							5	429	85.8	15325	178.613	Very bottom, slight incline flight away from camera (OOF)	YF
		c42	3	8372	7996							5	376	75.2	15325	203.79	Sharp U-Turn, followed by horizontal flight (recorded horizontal)	YF
	42.3	c42	1	11827	11294							5	533	106.6	15325	143.762	Stedy diagonal incline from BR (OOF)	YF
		c42	2	12148	11760							5	388	77.6	15325	197.487	Curve followed by dip across screen	YF
	43.1	c43	1	15511	15121							5	390	78	15325	196.474	Moderate incline diagonal flight	YF
		c43	2	6837	6359							5	478	95.6	15325	160.303	Steep horizontal incline and U-Turn (OOF) (Recorded incline)	YF
	43.2	c43	1	23574	23117							5	457	91.4	15325	167.67	Steep horizontal descend followed by slight curve (recorded decent) (OOF)	YF
		c43	2	12097	11722							5	375	75	15325	204.333	Horizontal flight, fly vertical	YF
		c43	3	7476	6974							5	502	100.4	15325	152.639	Descending vertical flight (OOF)	YF
	44.1	c44	1	14732	14208							5	524	104.8	15325	146.231	Diagonal incline flight	YF
		c44	2	12776	12341							5	435	87	15325	176.149	Diagonal incline flight though BR corner	YF
	44.2	c44	1	12833	12410							5	423	84.6	15325	181.147	Slight declining diagonal flight	YF
	44.3	c44	1	19860	19396							5	464	92.8	15325	165.14	Slight diagonal incline across screen	YF
		c44	2	16117	15709							5	408	81.6	15325	187.806	Horizontal to steel curve (recorded leading up to curve)	YF
	45.2	c45	1	19156	18775							5	381	76.2	15325	201.115	Vertical descending flight	YF
		c45	2	11540	11062							5	478	95.6	15325	160.303	Curved steep diagonal flight	YF
	45.3	c45	1	9029	8690							5	339	67.8	15325	226.032	Curved steep diagonal flight	YF
	46.1	c46	1	24765	24394							5	371	74.2	15325	206.536	Diagonal incline flight, slight curve (OOF)	YF
		c46	2	16891	16486							5	405	81	15325	189.198	Slight decline horizotal flight (OOF)	YF
		c46	3	13732	13371							5	361	72.2	15325	212.258	Sharp curving diagonal flight	YF
	46.2	c46	1	15698	15265							5	433	86.6	15325	176.963	Curve to steep incline (recorded on curve)	YF
	46.3	c46	1	10780	10357							5	423	84.6	15325	181.147	Horizontal to slight incline (recorded on Horizontal)	YF
		c46	2	6087	5614							5	473	94.6	15325	161.998	Horizontal flight, fly going vertical	YF
	47.2	c47	1	10676	10222							5	454	90.8	15325	168.778	Vertical Incine flight	YF
	47.3	c47	1	21113	20717							5	396	79.2	15325	193.497	Dipping horizontal flight (OOF)	YF
	48.1	c48	1	7847	7410							5	437	87.4	15325	175.343	Horizontal incline flight	YF
		c48	2	6354	5904							5	450	90	15325	170.278	Slightly twisting vertia flight away from camera (OOF)	YF
	48.2	c48	1	22051	21609							5	442	88.4	15325	173.36	Moderate steep diagonal incline flight	YF
		c48	2	6528	6081							5	447	89.4	15325	171.421	Dip followed by steep incline (recorded at beginning of incline) (OOF)	YF
	48.3	c48	1	10877	10533							5	344	68.8	15325	222.747	Diagonal incline flight	YF
	49.1	c49	1	19011	18576							5	435	87	15325	176.149	Steep vertial incline flight away from camera	YF
		c49	2	7709	7222							5	487	97.4	15325	157.341	Horizontal flight, legs being tucked in	YF
	49.2	c49	1	28659	28218							5	441	88.2	15325	173.753	Vertical descending flight facing camera	YF
	49.3	c49	1	17744	17289							5	455	91	15325	168.407	Vertical descending flight (OOF)	YF
	50.1	c50	1	16698	16154							5	544	108.8	15325	140.855	Horizontal flight	YF
	50.2	c50	1	9699	9260							5	439	87.8	15325	174.544	Steep curving horizontal incline flight (OOF)	YF
		c50	2	7651	7194							5	457	91.4	15325	167.67	Slight curve diagonal incline flight	YF
	50.3	c50	1	11375	10957							5	418	83.6	15325	183.313	Slight descending diagonal wings extened	YF
	51.1	c51	1	13002	12507							5	495	99	15325	154.798	Legs out, landing on background	YF
		c51	2	924	432							5	492	98.4	15325	155.742	Horizontal flight across screen, slight dip	YF
	51.2	c51	1	29130	28649							5	481	96.2	15325	159.304	Horizontal flight across screen	YF
		c51	2	6144	5714							5	430	86	15325	178.198	Horizontal to steep incline and body going bertical (recorded before incline)	YF
		c51	3	1794	1360							5	434	86.8	15325	176.555	Slight diagonal decline flight across screen	YF
	51.3	c51	1	13684	13260							5	424	84.8	15325	180.719	Steep incline flight away from camera	YF
	52.1	c52	1	10848	10417							5	431	86.2	15325	177.784	Moderate diagonal incline flight (OOF)	YF
		c52	2	5607	5250							5	357	71.4	15325	214.636	Steep, rapid vertical decline	YF
	52.2	c52	1	15750	15310							5	440	88	15325	174.148	Slight diagonal decline, fly body verical	YF
		c52	2	7906	7453							5	453	90.6	15325	169.15	Moderat diagonal incline flight (OOF)	YF
	52.3	c52	1	21886	21454							5	432	86.4	15325	177.373	Horizontal flight with dip, body going vertical	YF
		c52	2	7057	6614							5	443	88.6	15325	172.968	Slightly curved, steep vertical incline flight	YF
		c52	3	6685	6242							5	443	88.6	15325	172.968	Steep vertical incline flight	YF
																214.56
																182.278
																182.03

## Sheet: Exp. 5 Analyses
Experiment 5. Lucilia sericata response to constant light vs 110, 178, 250, or 290 Hz lightflash
	110 Hz				178 Hz				250 Hz				290 Hz
	Flash Landing	Constant Landing			Flash Landing	Constant Landing			Flash Landing	Constant Landing			Flash Landing	Constant Landing
	18	5			58	11			41	18			17	15
	55	19			70	14			34	10			4	2
	34	28			96	33			31	15			31	40
	20	10			76	33			18	21			14	8
	36	29			112	9			31	18			19	3
	17	32			21	3			53	20			28	14
	48	14			58	11			30	18			18	10
	32	33			88	23			62	35			18	22
	28	22			54	4							38	42
t-Test: Paired Two Sample for Means				t-Test: Paired Two Sample for Means				t-Test: Paired Two Sample for Means				t-Test: Paired Two Sample for Means
	Flash Landing	Constant Landing			Flash Landing	Constant Landing			Flash Landing	Constant Landing			Flash Landing	Constant Landing
Mean	32	21.3333		Mean	70.3333	15.6667		Mean	37.5	19.375		Mean	20.7778	17.3333
Variance	173.25	101		Variance	718	130.25		Variance	198	51.4107		Variance	101.694	217.75
Observations	9	9		Observations	9	9		Observations	8	8		Observations	9	9
Pearson Correlation	0.0708719			Pearson Correlation	0.542004			Pearson Correlation	0.618055			Pearson Correlation	0.835526
Hypothesized Mean Difference	0			Hypothesized Mean Difference	0			Hypothesized Mean Difference	0			Hypothesized Mean Difference	0
df	8			df	8			df	7			df	8
t Stat	2.00196			t Stat	7.21446			t Stat	4.59088			t Stat	1.22826
P(T<=t) one-tail	0.0401363			P(T<=t) one-tail	4.55774e-05			P(T<=t) one-tail	0.00125558			P(T<=t) one-tail	0.127127
t Critical one-tail	1.85955			t Critical one-tail	1.85955			t Critical one-tail	1.89458			t Critical one-tail	1.85955
P(T<=t) two-tail	0.0802726	not significant		P(T<=t) two-tail	9.11549e-05	** p<0.01		P(T<=t) two-tail	0.00251115	** p<0.01		P(T<=t) two-tail	0.254254	not significant
t Critical two-tail	2.306			t Critical two-tail	2.306			t Critical two-tail	2.36462			t Critical two-tail	2.306
SE	4.38748	3.34996		SE	8.93184	3.80424		SE	4.97494	2.53502		SE	3.36146	4.91878
	Flash landings
	Treatment →	110 Hz	178 Hz	250 Hz	290 Hz
		18	58	41	17
		55	70	34	4
		34	96	31	31
		20	76	18	14
		36	112	31	19
		17	21	53	28
		48	58	30	18
		32	88	62	18
		28	54		38
	Average	32	70.3333	37.5	20.7778
	SE	4.38748	8.93184	4.97494	3.36146
	One-way ANOVA k=4 independent treatments:
	SUMMARY
	Groups	Count	Sum	Average	Variance
	110 Hz	9	288	32	173.25
	178 Hz	9	633	70.3333	718
	250 Hz	8	300	37.5	198
	290 Hz	9	187	20.7778	101.694
	Source of Variation	SS	df	MS	F	P-value	F crit
	Between Groups	12230.6	3	4076.87	13.5465	8.04941e-06	2.91133
	Within Groups	9329.56	31	300.953		Significant
						difference
	Total	21560.2	34
	Tukey HSD results
	Qα=0.01,k=4,ν=31 critical = 4.7859		Qα=0.05,k=4,ν=31 critical = 3.8381
		treatments	Tukey HSD	Tukey HSD	Tukey HSD
		pair	Q statistic	p-value	inferfence
		110 vs 178	6.629	0.0010053	** p<0.01
		110 vs 250	0.9227	0.899995	not significant
		110 vs 290	1.9407	0.523227	not significant
		178 vs 250	5.5084	0.0026181	** p<0.01
		178 vs 290	8.5697	0.0010053	** p<0.01
		250 vs 290	2.8054	0.215967	not significant

## Sheet: Exp. 5 Data
Experiment 5. Lucilia sericata response to constant light vs 110, 178, 250, or 290 Hz lightflash
Test #	Fly Batch Date	Date Tested	Age of Flies	1st landing	Flash Landing	Constant Landing
1A: L 110 vs Constant	2015-07-22	2015-07-28	6	110 @ 1:20	18	5
1B: R 250 vs Constant	2015-07-22	2015-07-28	6	250 @ 1:20	41	18
1C: L 290 vs Constant	2015-07-22	2015-07-28	6	290 @ 0:45	17	15
1D: R 178 vs Constant	2015-07-22	2015-07-28	6	178 @ 1:30	58	11
2A: R 110 vs Constant	2015-07-22	2015-07-29	7	110 @ 1:30	55	19
2B: L 250 vs Constant	2015-07-22	2015-07-29	7	250 @ 3:20	34	10
2C: L 290 vs Constant	2015-07-22	2015-07-29	7	Constant @ 1:40	4	2
2D: 178 vs Constant	2015-07-22	2015-07-29	7	178 @ 0:50	70	14
3A: L 290 vs Constant	2015-07-23	2015-07-30	7	Constant @ 0:30	31	40
3B: L 110 vs Constant	2015-07-23	2015-07-30	7	110 @ 1:15	34	28
3C: R 178 vs Constant	2015-07-23	2015-07-30	7	178 @ 0:30	96	33
3D: R 250 vs Constant	2015-07-23	2015-07-20	7	250 @ 1:20	31	15
4A: R 178 vs Constant	2015-08-04	2015-07-29	5	178 @ 0:10	76	33
4B: L 290 vs Constant	2015-08-04	2015-07-29	5	290 @ 3:15	14	8
4C: L 250 vs constant	2015-08-04	2015-07-29	5	250 @ 0:55	18	21
4D: R 110 vs constant	2015-08-04	2015-07-29	5	110 @ 0:50	20	10
5A: R 110 vs constant	2015-08-06	2015-07-29	7	same time @ 0:15	36	29	** rainy day
5B: L 178 vs Constant	2015-08-06	2015-07-29	7	178 @ 120	112	9
5C: R 290 vs constant	2015-08-06	2015-07-29	7	290 @ 0:40	19	3
6A: L 178 vs constant	2015-08-07	2015-07-29	8	178 @ 1:30	21	3
6B: R 290 vs Constant	2015-08-07	2015-07-29	8	Constant @ 0:45	28	14
6C: L 250 vs constant	2015-08-07	2015-07-29	8	constant @ 3:10	31	18
6D: R 110 vs Constant	2015-08-08	2015-07-29	8	110 @ 1:40	17	32
7A: R 250 vs constant	2015-08-05	2015-08-11	6	250 @ :40	53	20
7B: R 290 vs Constant	2015-08-05	2015-08-11	6	290 @ 1:45	18	10
7C: L 110 vs constant	2015-08-05	2015-08-11	6	110 @ 0:35	48	14
7D: R 178 vs Constant	2015-08-05	2015-08-11	6	178 @ 1:30	58	11
8A: L 178 vs Constant	2015-08-11	2015-08-17	6	178 @ 0:05	88	23
8B: R 290 vs Constant	2015-08-11	2015-08-17	6	Constant @ 1:00	18	22
8C: L 110 vs Constant	2015-08-11	2015-08-17	6	110 @ 0:15	32	33
8D: R 250 vs Constant	2015-08-11	2015-08-17	6	250 @ 2:00	30	18
9A: R 110 vs Constant	2015-08-11	2015-08-18	7	Constant @ 1:15	28	22
9B: L 290 vs Constant	2015-08-11	2015-08-18	7	290 @ 0:45	38	42
9C: R 178 vs Constant	2015-08-11	2015-08-18	7	178 @ 2:15	54	4
9D: L 250 vs Constant	2015-08-11	2015-08-18	7	Constant @ 1:55	62	35
